# Supplementary material for: Streptococcus agalactiae Infection in Wild Trahira (Hoplias malabaricus) and Farmed Arapaima (Arapaima gigas) in Brazil: An Interspecies Transmission in Aquatic Environments Shared with Nile Tilapia (Oreochromis niloticus)
Source: Microorganisms. 2024 Nov 22;12(12):2393. doi: 10.3390/microorganisms12122393 (PMC11677813; doi:10.3390/microorganisms12122393)
Supplement: Supplementary file 1 [file microorganisms-12-02393-s001.zip]

Archive with 1 entries (1 files):
- microorganisms-3313952-supplementary.pdf
